# Supplementary material for: Indigenous Ancestry and Admixture in the Uruguayan Population
Source: Front Genet. 2021 Sep 23;12:733195. doi: 10.3389/fgene.2021.733195 (PMC8495321; doi:10.3389/fgene.2021.733195)
Supplement: Supplementary file 1 [file Table2.XLSX]

## Sheet: Hoja1
#	CHR	POSITION	IHS	LOGPVALUE	Genes withn 1MB
#rs578313	1	34421373	-5748	8043	ZSCAN20;CSMD2;HMGB4;C1orf94
#rs7367731	1	77799316	5737	8017	ST6GALNAC5;PIGK;AK5;ZZZ3;USP33;MIGA1;NEXN
#rs4659712	1	236912839	6234	9.341*	ERO1B;EDARADD;LGALS8;ACTN2;MTR;RYR2
#rs3738544	1	236914576	6011	8735	ERO1B;EDARADD;LGALS8;ACTN2;MTR;RYR2
#rs4659473	1	236938621	5465	7333	ERO1B;EDARADD;LGALS8;ACTN2;MTR;RYR2
#rs4659718	1	236938860	5636	7758	ERO1B;EDARADD;LGALS8;ACTN2;MTR;RYR2
#rs16828176	3	118000477	5372	7108	NR_135547.1
#rs13115859	4	177224449	-5335	7020	GPM6A;WDR17;SPATA4;ASB5;SPC3;VEGFC
#rs13148443	4	177225797	-5335	7020	GPM6A;WDR17;SPATA4;ASB5;SPC3;VEGFC
#rs4690685	4	177225829	-5335	7020	GPM6A;WDR17;SPATA4;ASB5;SPC3;VEGFC
#rs2333448	4	177227632	-6246	9375	GPM6A;WDR17;SPATA4;ASB5;SPC3;VEGFC
#rs2877941	4	177227738	-6884	11.234*	GPM6A;WDR17;SPATA4;ASB5;SPC3;VEGFC
#rs4077385	4	177228514	-5852	8314	GPM6A;WDR17;SPATA4;ASB5;SPC3;VEGFC
#rs9312597	4	177231811	-6137	9.075*	GPM6A;WDR17;SPATA4;ASB5;SPC3;VEGFC
#rs6553943	4	177232708	-6010	8732	GPM6A;WDR17;SPATA4;ASB5;SPC3;VEGFC
#rs13115857	4	177234129	-5666	7836	GPM6A;WDR17;SPATA4;ASB5
#rs11739910	5	33685359	-5525	7481	TARS1;ADAMTS12; RXFP3; SLC45A2;AMACR
#rs9292507	5	33692705	5430	7248	TARS1;ADAMTS12; RXFP3; SLC45A2;AMACR
#rs10060550	5	33693539	5484	7382	TARS1;ADAMTS12; RXFP3; SLC45A2;AMACR
#rs10062422	5	33694175	5785	8141	TARS1;ADAMTS12; RXFP3; SLC45A2;AMACR
#rs4866365	5	33694366	6155	9.125*	TARS1;ADAMTS12; RXFP3; SLC45A2;AMACR
#rs6449485	5	59995441	5769	8098	PDE4D;PART1;DEPDC1B;ELOVL7,ERCC8;NDUFAF2
#rs940983	6	117549899	5398	7172	VGLL2;ROS1;DCBLD1;GOPC;NR_110854.1;RFX6;GPRC6A;FAM162B;KPNA5
#rs4716694	7	155345735	-5536	7509	INSIG1;BLACE;EN2;CNPY1;NR_126344.1;RBM33;SHH;LOC389602
#rs7044163	9	37655661	5548	7540	ZCCHC7;GRHPR;POLR1E;FBXO10;TOMM5;FRMPD1;TRMT10B;DCAF10;SLC25A51;SHB
#rs1248645	10	79640887	5547	7537	KCNMA1;DLG5;DLG5-AS1;POLR3A;RPS25;LINC00856
#rs9325217	12	46539044	5491	7398	LINC00938;ARID2;SCAF11;SLC38A1;SLC38A2;NR_125380.1
#rs11183367	12	46539880	5706	7937	LINC00938;ARID2;SCAF11;SLC38A1;SLC38A2;NR_125380.1
#rs2347374	16	26730627	-5691	7899	C16orf82;KDM8
#rs334417	18	7127444	6199	9.246*	ARHGAP28;LAMA1; LRRC30; PTPRM
