# Supplementary material for: Indigenous Ancestry and Admixture in the Uruguayan Population
Source: Front Genet. 2021 Sep 23;12:733195. doi: 10.3389/fgene.2021.733195 (PMC8495321; doi:10.3389/fgene.2021.733195)
Supplement: Supplementary file 2 [file Table3.XLSX]

## Sheet: DIFFs
	WGS1					WGS2					WGS3					RFMix_chip					ADMIXTURE					ADMIXTURE_chip
	EUR	NAT	AFR			EUR	NAT	AFR			EUR	NAT	AFR			EUR	NAT	AFR			EUR	NAT	AFR			EUR	NAT	AFR
C1	0.8064	0.1786	0.015		C1	0.7668	0.212	0.0212		C1	0.8736	0.0979	0.0285		C1	0.8037	0.1726	0.0238		C1	0.769	0.194	0.037		C1	0.762714	0.165881	0.071405
C2	0.8428	0.1229	0.0342		C2	0.8157	0.1477	0.0366		C2	0.8758	0.0759	0.0483		C2	0.8442	0.1156	0.0401		C2	0.809	0.149	0.042		C2	0.771191	0.13104	0.097769
C3	0.4612	0.3359	0.2029		C3	0.4337	0.3558	0.2105		C3	0.7075	0.1655	0.127		C3	0.4453	0.3294	0.2253		C3	0.419	0.352	0.23		C3	0.30771	0.335328	0.356962
C4	0.8714	0.1128	0.0157		C4	0.8415	0.138	0.0205		C4	0.8915	0.0793	0.0292		C4	0.8706	0.108	0.0214		C4	0.838	0.128	0.034		C4	0.82622	0.116393	0.057386
C5	0.7607	0.1798	0.0595		C5	0.7211	0.2135	0.0654		C5	0.8293	0.1089	0.0619		C5	0.7584	0.1737	0.068		C5	0.722	0.206	0.072		C5	0.66257	0.179943	0.157487
C6	0.8479	0.1291	0.023		C6	0.8077	0.161	0.0313		C6	0.8914	0.0848	0.0237		C6	0.8401	0.1255	0.0344		C6	0.822	0.141	0.037		C6	0.782293	0.12902	0.088686
C7	0.9466	0.044	0.0094		C7					C7	0.922	0.0581	0.0199		C7	0.9445	0.0403	0.0152		C7	0.907	0.069	0.024		C7	0.943182	0.044956	0.011863
C8	0.6582	0.2899	0.0519		C8	0.6688	0.28	0.0513		C8	0.8205	0.1378	0.0417		C8	0.6527	0.281	0.0663		C8	0.635	0.301	0.063		C8	0.59977	0.285105	0.115125
C9	0.5778	0.384	0.0381		C9	0.5435	0.4104	0.0461		C9	0.7855	0.1823	0.0322		C9	0.5732	0.3795	0.0473		C9	0.546	0.402	0.052		C9	0.485317	0.401305	0.113378
C10	0.4449	0.2781	0.277		C10	0.3915	0.3042	0.3043		C10	0.7193	0.0985	0.1821		C10	0.4011	0.2733	0.3255		C10	0.397	0.282	0.321		C10	0.256678	0.27248	0.470842
						WGS1-WGS2					WGS1-WGS3					WGS1-Rfmix_chip				WGS-ADXMITURE
						EURdif	NATdif	AFRdif			EURdif	NATdif	AFRdif			EURdif	NATdif	AFRdif			EURdif	NATdif	AFRdif
					C1	0.0396	-0.0334	-0.0062			-0.0672	0.0807	-0.0135			0.0027	0.006	-0.0088			0.0374	-0.0154	-0.022
					C2	0.0271	-0.0248	-0.0024			-0.033	0.047	-0.0141			-0.0014	0.0073	-0.0059			0.0338	-0.0261	-0.0078
					C3	0.0275	-0.0199	-0.0076			-0.2463	0.1704	0.0759			0.0159	0.0065	-0.0224			0.0422	-0.0161	-0.0271
					C4	0.0299	-0.0252	-0.0048			-0.0201	0.0335	-0.0135			0.0008	0.0048	-0.0057			0.0334	-0.0152	-0.0183
					C5	0.0396	-0.0337	-0.0059			-0.0686	0.0709	-0.0024			0.0023	0.0061	-0.0085			0.0387	-0.0262	-0.0125
					C6	0.0402	-0.0319	-0.0083			-0.0435	0.0443	-0.0007			0.0078	0.0036	-0.0114			0.0259	-0.0119	-0.014
					C7						0.0246	-0.0141	-0.0105			0.0021	0.0037	-0.0058			0.0396	-0.025	-0.0146
					C8	-0.0106	0.0099	0.0006			-0.1623	0.1521	0.0102			0.0055	0.0089	-0.0144			0.0232	-0.0111	-0.0111
					C9	0.0343	-0.0264	-0.008			-0.2077	0.2017	0.0059			0.0046	0.0045	-0.0092			0.0318	-0.018	-0.0139
					C10	0.0534	-0.0261	-0.0273			-0.2744	0.1796	0.0949			0.0438	0.0048	-0.0485			0.0479	-0.0039	-0.044
						0.0312222	-0.0235	-0.00776667			-0.10985	0.09661	0.01322			0.00841	0.00562	-0.01406			0.03539	-0.01689	-0.01853

## Sheet: RFMix_WGS1(simon1000G_URU1y2)
	EUR	NAT	AFR
C1	0.8064	0.1786	0.015		0
C2	0.8428	0.1229	0.0342
C3	0.4612	0.3359	0.2029
C4	0.8714	0.1128	0.0157
C5	0.7607	0.1798	0.0595
C6	0.8479	0.1291	0.023
C7	0.9466	0.044	0.0094
C8	0.6582	0.2899	0.0519
C9	0.5778	0.384	0.0381
C10	0.4449	0.2781	0.277

## Sheet: RFMix_WGS2(1000GPel_URU1)
	EUR	NAT	AFR
C1	0.7668	0.212	0.0212
C2	0.8157	0.1477	0.0366
C3	0.4337	0.3558	0.2105
C4	0.8415	0.138	0.0205
C5	0.7211	0.2135	0.0654
C6	0.8077	0.161	0.0313
C7
C8	0.6688	0.28	0.0513
C9	0.5435	0.4104	0.0461
C10	0.3915	0.3042	0.3043

## Sheet: RFMix_chip
	EUR	NAT	AFR
C1	0.8037	0.1726	0.0238
C2	0.8442	0.1156	0.0401
C3	0.4453	0.3294	0.2253
C4	0.8706	0.108	0.0214
C5	0.7584	0.1737	0.068
C6	0.8401	0.1255	0.0344
C7	0.9445	0.0403	0.0152
C8	0.6527	0.281	0.0663
C9	0.5732	0.3795	0.0473
C10	0.4011	0.2733	0.3255

## Sheet: RFMix_WGS3(IBS_Anzick_YRI)
	EUR	NAT	AFR
C1	0.8736	0.0979	0.0285
C2	0.8758	0.0759	0.0483
C3	0.7075	0.1655	0.127
C4	0.8915	0.0793	0.0292
C5	0.8293	0.1089	0.0619
C6	0.8914	0.0848	0.0237
C7	0.922	0.0581	0.0199
C8	0.8205	0.1378	0.0417
C9	0.7855	0.1823	0.0322
C10	0.7193	0.0985	0.1821

## Sheet: ADMIXTURE
	EUR	NAT	AFR
C1	0.769	0.194	0.037
C2	0.809	0.149	0.042
C3	0.419	0.352	0.23
C4	0.838	0.128	0.034
C5	0.722	0.206	0.072
C6	0.822	0.141	0.037
C7	0.907	0.069	0.024
C8	0.635	0.301	0.063
C9	0.546	0.402	0.052
C10	0.397	0.282	0.321

## Sheet: ADMIXTURE_chip
	EUR	NAT	AFR		difEUR	difNAT	difAFR
C1	0.762714	0.165881	0.071405		-0.006286	-0.028119	0.034405
C2	0.771191	0.13104	0.097769		-0.037809	-0.01796	0.055769
C3	0.30771	0.335328	0.356962		-0.11129	-0.016672	0.126962
C4	0.82622	0.116393	0.057386		-0.01178	-0.011607	0.023386
C5	0.66257	0.179943	0.157487		-0.05943	-0.026057	0.085487
C6	0.782293	0.12902	0.088686		-0.039707	-0.01198	0.051686
C7	0.943182	0.044956	0.011863		0.036182	-0.024044	-0.012137
C8	0.59977	0.285105	0.115125		-0.03523	-0.015895	0.052125
C9	0.485317	0.401305	0.113378		-0.060683	-0.000695	0.061378
C10	0.256678	0.27248	0.470842		-0.140322	-0.00952	0.149842
