# Supplementary material for: Indigenous Ancestry and Admixture in the Uruguayan Population
Source: Front Genet. 2021 Sep 23;12:733195. doi: 10.3389/fgene.2021.733195 (PMC8495321; doi:10.3389/fgene.2021.733195)
Supplement: Supplementary file 4 [file Table1.XLSX]

## Sheet: annovar_output
Chr	Start	End	Ref	Alt	Func.refGene	Gene.refGene	1000gALL	1000gAFR	1000gEAS	1000gEUR	snp138	gnomADALL	gnomADAFR	gnomADAMR	gnomADASJ	gnomADEAS	gnomADFIN	gnomADNFE
chr1	1125552	1125552	A	G	intronic	TTLL10	0.00519169	0.0189	.	.	.	0.0058	0.0200	0	0	0	0	0
chr1	61048266	61048266	C	T	ncRNA_intronic	LINC01748	0.00519169	0.0144	.	0.002	rs114586214	0.0051	0.0158	0.0036	0.0066	0	0	0.0008
chr1	80086398	80086398	C	A	intergenic	ADGRL4,LINC01781	0.00479233	0.0159	.	.	rs77255185	0.0063	0.0225	0	0	0	0	0
chr1	94470051	94470051	C	T	intronic	ABCA4	0.00179712	0.0068	.	.	.	0.0031	0.0108	0	0	0	0	0
chr1	186241365	186241365	C	T	intergenic	HMCN1,PRG4	0.00459265	0.0166	.	.	rs78547821	0.0023	0.0076	0.0024	0	0	0	0.0001
chr1	229137133	229137133	G	A	intergenic	RHOU,MIR4454	0.00738818	0.0234	.	0.005	rs74621056	0.0062	0.0153	0.0036	0	0	0.0106	0.0009
chr2	36794099	36794099	A	T	intronic	FEZ2	0.00399361	0.0129	0.003	.	rs73923033	0.0015	0.0051	0	0	0	0	0
chr2	58170570	58170570	G	A	intronic	VRK2	0.00419329	0.0159	.	.	rs72947165	0.0048	0.0168	0.0012	0	0	0	0
chr2	104907158	104907158	C	A	intergenic	LINC01935,LOC100287010	0.00958466	0.0303	.	0.001	rs191053583	0.0058	0.0200	0	0	0	0	0.0001
chr2	107696875	107696875	C	T	intergenic	ST6GAL2,MIR548AU	0.00299521	0.0113	.	.	.	0.0043	0.0149	0.0012	0	0	0	0.0001
chr2	155352010	155352010	G	C	intergenic	LOC100144595,KCNJ3	0.00199681	.	0.0099	.	.	0.0005	0.0001	0.0024	0	0.0074	0	0
chr2	156244152	156244152	G	T	intergenic	KCNJ3,LINC01876	0.00299521	0.0106	.	.	.	0.0037	0.0130	0.0012	0	0	0	0
chr2	184989718	184989718	G	T	intergenic	NUP35,MIR548AE1	0.000399361	0.0015	.	.	.	0.0003	0.0011	0	0	0	0	0
chr2	186008402	186008402	C	A	intergenic	ZNF804A,LOC105373782	0.00678914	.	.	.	.	0.0018	0.0009	0.0537	0	0	0	0
chr2	235009484	235009484	C	T	intergenic	SPP2,LINC01891	0.00139776	.	.	0.006	rs187257051	0.0016	0.0003	0.0048	0.0033	0	0.0009	0.0025
chr3	63995489	63995489	C	T	ncRNA_intronic	PSMD6-AS2	0.00179712	0.0068	.	.	.	0.0018	0.0064	0.0012	0	0	0	0
chr3	154765202	154765202	T	G	intergenic	GPR149,MME	0.00239617	0.0091	.	.	.	0.0022	0.0078	0	0	0	0	0
chr4	2615627	2615627	G	A	intergenic	RNF4,FAM193A	0.00698882	0.0015	.	0.004	rs28843679	0.0045	0.0021	0.0192	0.0232	0	0.0075	0.0043
chr4	3783868	3783868	G	A	intergenic	ADRA2C,FAM86EP	0.00239617	0.0076	.	.	rs73078638	0.0021	0.0071	0	0	0	0	0.0003
chr4	27976123	27976123	G	A	intergenic	LINC02261,MIR4275	0.0061901	0.0008	.	.	.	0.0029	0.0010	0.0907	0	0	0	0.0002
chr4	78764360	78764360	G	A	intergenic	CNOT6L,MRPL1	0.00479233	0.0174	.	.	rs183890182	0.0049	0.0170	0.0012	0	0	0	6.72e-05
chr4	88284901	88284901	G	T	intronic	HSD17B11	0.00279553	0.0091	0.002	.	.	0.0042	0.0149	0	0	0	0	0
chr4	111398840	111398840	T	G	intronic	ENPEP	0.00519169	0.0008	.	0.0199	rs72666187	0.0078	0.0038	0.0084	0.0066	0	0.0017	0.0127
chr5	67352564	67352564	C	T	intergenic	LOC101928858,LINC02219	0.00359425	0.0129	.	.	rs6892793	0.0031	0.0106	0.0012	0	0	0	0.06684
chr5	164660859	164660859	T	G	intergenic	LOC102546299,LINC01947	0.00758786	0.0234	0.001	0.005	.	0.0060	0.0212	0.0012	0	0	0	0
chr5	178056981	178056981	G	T	intergenic	CLK4,ZNF354A	0.00658946	0.0234	.	0.001	rs13354705	0.0042	0.0147	0.0012	0	0	0	0.06761
chr6	2864416	2864416	C	A	ncRNA_intronic	SERPINB9P1	0.000199681	.	.	0.001	.	0.0005	0.0001	0	0	0	0	0.0009
chr6	23797913	23797913	G	T	intergenic	LOC105374972,NRSN1	0.00579073	.	0.002	0.006	.	0.0059	0.0013	0.0024	0.0133	0.0019	0.0047	0.0094
chr6	23885790	23885790	C	T	intergenic	LOC105374972,NRSN1	0.00599042	.	0.001	0.007	.	0.0059	0.0013	0.0024	0.0099	0.0019	0.0043	0.0095
chr6	30667060	30667060	C	T	downstream	MDC1	0.000399361	.	.	.	.	0.06473	0.0001	0	0	0	0	0.06676
chr6	46331483	46331483	T	G	ncRNA_exonic	LOC101926915	0.00119808	0.0045	.	.	.	0.0011	0.0039	0	0	0	0	0
chr6	72066945	72066945	G	A	intergenic	OGFRL1,MIR30C2	0.00139776	.	.	0.006	.	0.0025	0.0010	0.0048	0	0	0.0006	0.0041
chr6	115808232	115808232	G	A	intergenic	HDAC2-AS2,LOC105377962	0.00439297	0.0151	.	0.001	rs113775794	0.0033	0.0113	0	0	0	0	0.06663
chr6	139254677	139254677	G	A	intronic	REPS1	0.00379393	.	.	.	rs190346113	0.0013	0.0002	0.0419	0	0	0	0.06667
chr6	146455868	146455868	C	T	intronic	GRM1	0.00698882	.	.	.	.	0.0020	0.0009	0.0573	0	0	0	0.0001
chr7	13527904	13527904	A	G	intergenic	ARL4A,ETV1	0.00279553	0.0098	.	0.001	rs117551911	0.0041	0.0139	0	0	0	0	0.0003
chr8	15316108	15316108	C	A	intergenic	SGCZ,TUSC3	0.000599042	0.0015	.	.	.	0.0004	0.0015	0	0	0	0	0
chr8	23288368	23288368	G	A	UTR3	ENTPD4	0.00379393	0.0053	.	0.006	rs144302827	0.0026	0.0030	0.0060	0.0099	0	0.0003	0.0029
chr8	31602784	31602784	G	A	intronic	NRG1	0.0071885	0.0015	.	0.0219	rs118041916	0.0089	0.0040	0.0084	0	0	0.0097	0.0129
chr8	74440961	74440961	T	C	intronic	STAU2	0.00319489	0.0083	.	0.002	.	0.0039	0.0125	0.0048	0	0	0	0.0004
chr8	97119511	97119511	T	C	intergenic	LOC100500773,GDF6	0.0071885	0.0189	.	0.002	rs79925341	0.0027	0.0093	0.0012	0	0	0	0
chr8	123911850	123911850	G	T	intronic	ZHX2	0.00259585	.	.	0.003	.	0.0077	0.0010	0.0131	0	0	0.0140	0.0102
chr8	137889115	137889115	T	C	ncRNA_intronic	LINC02055	0.00658946	0.0242	.	.	.	0.0066	0.0228	0.0012	0	0	0	0.0001
chr9	2497177	2497177	G	C	intergenic	SMARCA2,VLDLR-AS1	0.00359425	0.0106	.	0.004	rs148578493	0.0023	0.0071	0.0012	0	0	0	0.0005
chr9	105175037	105175037	C	A	intergenic	GRIN3A,LINC00587	0.00579073	0.0212	.	0.001	rs148683421	0.0048	0.0167	0	0	0	0	0.06665
chr10	2796741	2796741	C	T	intergenic	LOC105376351,PFKP	0.00998403	0.0159	.	0.0169	rs76951553	0.0088	0.0186	0.0012	0	0	0.0020	0.0063
chr10	3236809	3236809	G	A	intergenic	PITRM1,LOC105376360	0.00698882	0.0189	.	0.006	rs114246665	0.0069	0.0149	0.0084	0.0099	0	0.0003	0.0045
chr10	8520141	8520141	G	A	intergenic	LINC00708,LOC105376398	0.00758786	0.0272	.	0.001	rs74617048	0.0072	0.0250	0.0024	0	0	0	0.0001
chr10	8521355	8521355	T	C	intergenic	LINC00708,LOC105376398	0.00758786	0.0272	.	0.001	rs115709196	0.0072	0.0250	0.0024	0	0	0	0.0001
chr10	8522284	8522284	A	G	intergenic	LINC00708,LOC105376398	0.00758786	0.0272	.	0.001	rs116229401	0.0072	0.0250	0.0024	0	0	0	0.0001
chr10	8523431	8523431	C	T	intergenic	LINC00708,LOC105376398	0.00878594	0.0303	.	0.002	rs116561639	0.0088	0.0262	0.0072	0	0	0.0009	0.0020
chr10	8524550	8524550	G	A	intergenic	LINC00708,LOC105376398	0.00758786	0.0272	.	0.001	rs115115744	0.0071	0.0247	0.0024	0	0	0	0.0001
chr10	15451914	15451914	A	T	intergenic	FAM171A1,ITGA8	0.00838658	0.0303	.	0.001	rs78680480	0.0061	0.0215	0	0	0	0	0
chr10	20158326	20158326	C	G	intronic	PLXDC2	0.00938498	0.0325	.	0.001	rs149839083	0.0052	0.0176	0.0012	0	0	0	0.0003
chr10	20160607	20160607	G	A	intronic	PLXDC2	0.00978435	0.0325	.	0.001	rs115204259	0.0053	0.0176	0.0012	0	0.0006	0	0.0003
chr10	20162882	20162882	A	C	intronic	PLXDC2	0.00938498	0.0325	.	0.001	rs80266148	0.0058	0.0197	0.0012	0	0	0	0.0003
chr10	25598935	25598935	G	A	intronic	GPR158	0.00658946	0.0227	.	0.001	rs116354640	0.0062	0.0220	0	0	0	0	0.06674
chr10	44560466	44560466	C	T	intergenic	LINC00841,C10orf142	0.00838658	0.0151	.	0.0139	rs71491013	0.0088	0.0162	0.0048	0.0066	0	0.0029	0.0072
chr10	66822821	66822821	G	A	intergenic	LOC101928887,LINC01515	0.00878594	0.0212	0.001	0.003	rs80126934	0.0065	0.0184	0.0096	0.0199	0	0	0.0015
chr10	66903311	66903311	T	G	intergenic	LOC101928887,LINC01515	0.00778754	0.0234	.	0.004	rs112652612	0.0068	0.0225	0.0024	0	0	0	0.0007
chr10	66924019	66924019	G	A	intergenic	LOC101928887,LINC01515	0.00738818	0.0227	.	0.004	rs144474377	0.0075	0.0245	0.0024	0	0	0.0003	0.0007
chr10	66935627	66935627	C	T	intergenic	LOC101928887,LINC01515	0.00738818	0.0219	.	0.005	rs116238006	0.0066	0.0218	0.0024	0	0	0	0.0007
chr10	66949761	66949761	C	T	intergenic	LOC101928887,LINC01515	0.0071885	0.0219	.	0.004	rs116083227	0.0066	0.0219	0.0024	0	0	0	0.0007
chr10	66965396	66965396	C	A	intergenic	LOC101928887,LINC01515	0.00738818	0.0227	.	0.004	rs75773905	0.0068	0.0224	0.0036	0	0	0	0.0007
chr10	66973565	66973565	G	A	intergenic	LOC101928887,LINC01515	0.00758786	0.0234	.	0.004	rs116406536	0.0069	0.0228	0.0036	0	0	0	0.0007
chr10	66975853	66975853	G	A	intergenic	LOC101928887,LINC01515	0.00998403	0.0325	.	0.004	rs144898225	0.0090	0.0302	0.0036	0	0	0	0.0006
chr10	66976171	66976171	G	C	intergenic	LOC101928887,LINC01515	0.00998403	0.0325	.	0.004	rs147562973	0.0088	0.0297	0.0024	0	0	0	0.0006
chr10	66978425	66978425	G	C	intergenic	LOC101928887,LINC01515	0.00998403	0.0325	.	0.004	rs113244472	0.0092	0.0306	0.0038	0	0	0	0.0006
chr10	67929861	67929861	T	C	intronic	CTNNA3	0.00579073	0.0189	.	0.001	rs139648959	0.0066	0.0228	0.0036	0	0	0	0
chr10	80594088	80594088	G	C	intergenic	LINC00595,ZMIZ1-AS1	0.00599042	0.0106	.	0.0099	rs116703935	0.0070	0.0066	0.0107	0.0033	0	0.0032	0.0086
chr10	85956916	85956916	C	T	intronic	CDHR1	0.00858626	0.0295	.	0.001	rs140824011	0.0097	0.0340	0	0	0	0	0.0001
chr10	85995076	85995076	C	G	intronic	LRIT1	0.00219649	0.0068	.	0.001	rs141465768	0.0038	0.0131	0	0	0	0	0.0001
chr10	86007936	86007936	G	T	intronic	RGR	0.00778754	0.028	.	0.001	rs74625611	0.0080	0.0276	0.0012	0	0	0	0.0002
chr10	92134768	92134768	G	T	intergenic	LINC01375,LOC101926942	0.00319489	0.0053	.	0.005	rs144270301	0.0028	0.0056	0.0072	0.0033	0	0	0.0019
chr10	108299238	108299238	G	A	intergenic	LOC105378470,SORCS1	0.00838658	0.0272	.	0.001	rs151052559	0.0078	0.0253	0.0084	0.0099	0	0	0.0005
chr10	108307142	108307142	T	C	intergenic	LOC105378470,SORCS1	0.00579073	0.0189	.	0.001	rs139628782	0.0049	0.0152	0.0072	0.0099	0	0	0.0005
chr10	108317922	108317922	C	A	intergenic	LOC105378470,SORCS1	0.0071885	0.0242	.	0.001	rs75211615	0.0077	0.0253	0.0060	0.0099	0	0	0.0005
chr10	108555121	108555121	G	C	intronic	SORCS1	0.00698882	0.0242	.	0.001	rs114662825	0.0073	0.0238	0.0048	0.0099	0	0	0.0006
chr10	111087408	111087408	C	T	intergenic	LINC01435,XPNPEP1	0.0071885	0.0227	0.001	0.002	rs17126245	0.0067	0.0214	0.0072	0.0033	0.0006	0	0.0005
chr10	111103424	111103424	T	C	intergenic	LINC01435,XPNPEP1	0.00938498	0.0287	.	0.005	rs17126253	0.0074	0.0231	0.0072	0.0033	0	0	0.0011
chr10	111118216	111118216	G	A	intergenic	LINC01435,XPNPEP1	0.00938498	0.0287	.	0.005	rs11817987	0.0075	0.0229	0.0084	0.0033	0.0019	0	0.0012
chr10	111200141	111200141	G	C	intergenic	LINC01435,XPNPEP1	0.00858626	0.0257	.	0.005	rs115240003	0.0084	0.0267	0.0084	0.0033	0	0	0.0011
chr10	114055950	114055950	T	C	intronic	TECTB	0.00898562	0.0242	.	0.005	rs77508270	0.0081	0.0206	0.0156	0	0.0006	0	0.0034
chr10	117489640	117489640	G	A	intronic	ATRNL1	0.00938498	0.0318	.	0.001	rs138687900	0.0065	0.0227	0	0	0	0	6.74e-05
chr10	117985203	117985203	G	A	intronic	GFRA1	0.00738818	0.0136	.	0.0089	rs141447503	0.0048	0.0070	0.0072	0.0166	0	0.0014	0.0046
chr12	62320786	62320786	G	T	intronic	FAM19A2	0.00139776	0.0045	.	.	rs144082343	0.0017	0.0058	0	0	0	0	0.06782
chr12	63382461	63382461	G	A	intergenic	PPM1H,AVPR1A	0.00778754	0.0265	.	0.001	rs76445205	0.0077	0.0267	0.0036	0	0	0	0.0001
chr12	67929116	67929116	G	A	ncRNA_intronic	LINC02408	0.00519169	0.0197	.	.	rs78670760	0.0055	0.0196	0	0	0	0	0
chr13	61673417	61673417	C	T	intergenic	LINC00378,MIR3169	0.00419329	0.0151	.	.	.	0.0033	0.0108	0.0024	0	0	0	0.0003
chr13	83788210	83788210	A	G	intergenic	LINC00564,SLITRK1	0.00419329	0.0151	.	.	rs147381116	0.0022	0.0077	0	0	0	0	0
chr13	97054118	97054118	G	T	intronic	HS6ST3	0.00878594	0.0318	.	.	rs75515093	0.0081	0.0284	0.0024	0	0	0	0.0001
chr15	36883332	36883332	T	C	intronic	C15orf41	0.000599042	.	.	0.002	.	0.0014	0.0002	0.0012	0	0	0.0011	0.0023
chr15	95839539	95839539	T	G	ncRNA_intronic	LINC01197	0.00119808	0.0008	.	0.005	.	0.0012	0.0006	0.0060	0.0166	0	0	0.0011
chr16	8159218	8159218	C	T	intergenic	RBFOX1,TMEM114	0.00399361	0.0053	.	0.006	rs139394119	0.0046	0.0061	0.0036	0.0033	0	0.0020	0.0049
chr16	17505491	17505491	G	T	intronic	XYLT1	0.00998403	.	.	.	.	0.0024	0.0009	0.0692	0	0.0006	0	0
chr17	8090896	8090896	C	T	downstream	BORCS6,MIR4521	0.00299521	0.0098	0.002	.	rs189594759	0.0023	0.0068	0.0012	0	0.0037	0	0.06662
chr17	12747469	12747469	C	A	intronic	ARHGAP44	0.000399361	.	.	0.001	.	0.0018	0.0006	0.0012	0	0	0.0026	0.0025
chr18	9475622	9475622	G	C	UTR5	RALBP1	0.00539137	0.0023	.	0.0149	.	0.0095	0.0043	0.0134	0.0099	0	0.0076	0.0135
chr18	64300158	64300158	G	A	intergenic	CDH19,MIR5011	0.00379393	0.0144	.	.	rs518474	0.0035	0.0123	0.0024	0	0	0	0
chr20	4899888	4899888	G	C	intronic	SLC23A2	0.00459265	0.0166	.	.	rs6052965	0.0042	0.0145	0.0012	0	0	0	0.0001
chr20	39154392	39154392	G	C	intergenic	LINC01370,MAFB	0.0071885	0.0234	.	0.002	rs79719979	0.0072	0.0240	0.0012	0.0033	0	0	0.0006
chr21	46946520	46946520	C	T	intronic	SLC19A1	0.00858626	0.031	.	0.001	rs28665979	0.0078	0.0277	0	0	0	0	0
chr22	25236879	25236879	G	A	intronic	SGSM1	0.00419329	0.0136	.	0.002	rs111284606	0.0059	0.0115	0.0012	0	0	0.0023	0.0045
chr22	25300640	25300640	C	A	intronic	SGSM1	0.00559105	.	.	0.0129	rs9612805	0.0069	0.0021	0.0024	0.0033	0	0.0032	0.0115
chr22	46008464	46008464	G	T	intergenic	LINC01589,ATXN10	0.00259585	0.0083	.	.	.	0.0019	0.0067	0	0	0	0	0
